# Supplementary material for: Prevalence and duration of common symptoms in people with long COVID: a systematic review and meta-analysis
Source: J Glob Health. 2025 Oct 17;15:04282. doi: 10.7189/jogh.15.04282 (PMC12532441; doi:10.7189/jogh.15.04282)
Supplement: Online Supplementary Document [file jogh-15-04282-s001.zip]

Archive with 5 entries (5 files):
- jogh-15-04282-s001.pdf
- jogh-15-04282-s002.xlsx
- jogh-15-04282-s003.xlsx
- jogh-15-04282-s004.xlsx
- jogh-15-04282-s005.xlsx
