# Supplementary material for: Prevalence and duration of common symptoms in people with long COVID: a systematic review and meta-analysis
Source: J Glob Health. 2025 Oct 17;15:04282. doi: 10.7189/jogh.15.04282 (PMC12532441; doi:10.7189/jogh.15.04282)
Supplement: Online Supplementary Document [file jogh-15-04282-s001.zip › jogh-15-04282-s002.xlsx]

## Sheet: 工作表1
Database	Search Terms	Query	Records retrieved
PubMed	Population:	patient* OR participant*	8,560,913 results
	#1patient
	Exposure:	(long covid) AND ((long term) OR (long-haulers) OR complication* OR post OR chronic)	321 results
	#2long COVID
	Outcome:	symptom* OR syndrom* OR diagnos*	6,978,430 results
	#3symptom
	#4Prevanlence	preval* OR inciden* OR occur* OR survey*	4,813,747 results
	#5duration	duration* OR *period* OR frequenc*	1,508,191 results
	Combine	#1，#2，#3，#4 AND #5	22 results
Embase(Ovid)	Population:	patient* OR participant*	8128279 results
	#1patient
	Exposure:	(long covid) AND ((long term) OR (long-haulers) OR complication*)	231 results
	#2long COVID
	Outcome:	symptom* OR syndrom* OR diagnos*	6789741 results
	#3symptom
	#4Prevanlence	preval* OR inciden* OR occur* OR survey*	4649362 results
	#5duration	duration* OR *period* OR frequenc*	16141851 results
	Combine	#1，#2，#3，#4 AND #5	12 results
