# Supplementary material for: Prevalence and duration of common symptoms in people with long COVID: a systematic review and meta-analysis
Source: J Glob Health. 2025 Oct 17;15:04282. doi: 10.7189/jogh.15.04282 (PMC12532441; doi:10.7189/jogh.15.04282)
Supplement: Online Supplementary Document [file jogh-15-04282-s001.zip › jogh-15-04282-s003.xlsx]

## Sheet: 工作表1
New-Castle Ottawa Quality Assessment Scale For Cohort studies
Content of the assessment	Questions	recordsÞ
	1) Representativeness of the exposed cohort
	a)Truly representative of the population infected with Covid19 (described ) in the community ¯
	b) somewhat representative of the average in the community ¯
	c) selected group of users eg nurses, volunteers
	d) no description of the derivation of the cohort
Selection(Maximum of 1 star for each numbered item	2) Selection of the non exposed cohort
/Maximum of 4 stars in total)	a) drawn from the same community as the exposed cohort ¯
	b) drawn from a different source
	c) no description of the derivation of the non exposed cohort
	3) Ascertainment of exposure
	a) secure record (eg surgical records) ¯
	b) structured interview ¯
	c) written self report
	d) no description
	4) Demonstration that outcome of interest was not present at start of study
	a) yes ¯
	b) no
Comparability(Maximum of 2 stars in total)	1) Comparability of cohorts on the basis of the design or analysis
	a)study controls for (ages/sex/Follow-up date/confirmation of diagnosis/testing method) (select the most important factor) ¯
	b) study controls for any additional factor ¯
Outcome(Maximum of 1 star for each numbered item/Maximum of 3 stars）	1) Assessment of outcome
	a) independent blind assessment ¯
	b) record linkage ¯
	c) self report
	d) no description
	2) Was follow-up long enough for outcomes to occur
	a) yes(>1months) (select an adequate follow up period for outcome of interest) ¯
	b) no
	3) Adequacy of follow up of cohorts
	a) complete follow up - all subjects accounted for ¯
	b) subjects lost to follow up unlikely to introduce bias - small number lost - > __20__ % (select an adequate %) follow up, or description provided of those lost) ¯
	c) follow up rate < __80__% (select an adequate %) and no description of those lost
	d) no statement
Total： /9

## Sheet: 工作表2
New-Castle Ottawa Quality Assessment Scale For Cross-sectional studies
	Questions	Þ
	1) Representativeness of the sample:
	a) Truly representative of the average in the target population. Þ (all subjects or random sampling)
	b) Somewhat representative of the average in the target population. Þ (non-random sampling)
	c) Selected group of users.
	d) No description of the sampling strategy.
Selection: (Maximum 4 stars)
	2) Sample size:
	a) Justified and satisfactory. Þ
	b) Not justified.
	3) Non-respondents:
	a) Comparability between respondents and non-respondents characteristics is established, and the response rate is satisfactory. Þ
	b) The response rate is unsatisfactory, or the comparability between respondents and non-respondents is unsatisfactory.
	c) No description of the response rate or the characteristics of the responders and the non-responders.
	4) Ascertainment of the exposure (risk factor):
	a) Validated measurement tool. Þ
	b) Non-validated measurement tool, but the tool is available or described.Þ
	c) No description of the measurement tool.
Comparability: (Maximum 2 stars)	1) The subjects in different outcome groups are comparable, based on the study design or analysis. Confounding factors are controlled.
	a) The study controls for the most important factor (age). Þ
	b) The study control for any additional factor. Þ
	1) Assessment of the outcome:
	a) Independent blind assessment. Þ
	b) Record linkage. Þ
Outcome: (Maximum 2 stars)	c) Self report.
	d) No description
	2) Statistical test:
	a) The statistical test used to analyze the data is clearly described and appropriate, and the measurement of the association is presented, including confidence intervals and the probability level (p value). Þ
	b) The statistical test is not appropriate, not described or incomplete.
Total： /8
