# Supplementary material for: Prevalence and duration of common symptoms in people with long COVID: a systematic review and meta-analysis
Source: J Glob Health. 2025 Oct 17;15:04282. doi: 10.7189/jogh.15.04282 (PMC12532441; doi:10.7189/jogh.15.04282)
Supplement: Online Supplementary Document [file jogh-15-04282-s001.zip › jogh-15-04282-s004.xlsx]

## Sheet: characteristic 
study ID	published year&title	country	study design	Study population (No. of Patients）	age(IQR/median/range/mean)	sex	Study population (hospitalized/non-hospitalized/rehabilitation discharged)	time horizon/data recruitment dates(IQR/days/weeks)	Main symptoms/syndromes(list)	Criteria for diagnosis(Laboratory /clinical diagnosis)
Augustin 2021	Long-term health consequences after mild COVID in non-hospitalized patients	Germany	Prospective cohort study	985 43（IQR31-54）	43（IQR31-54）	513female	non-hospitalized	April 6th to December 2nd 2020	shortness of breath,anosmia, ageusia and fatigue	Laboratory diagnosis
Boscolo-Rizzo 2021	High prevalence of long-term psychophysical olfactory dysfunction in patients with COVID-19	Italy	Prospective cohort study	202/80female median age 55（IQR21-84）	median age 55（IQR21-84	80female	non-hospitalized	NA	Fatigue, breathing problems, and altered sense of smell or taste	Laboratory diagnosis
Buonsenso 2021	Preliminary Evidence on Long COVID in children	Italy	Cross-sectional studies	129children/(mean age11 ± 4.4 years/62 (48.1%) female	mean age11 ± 4.4 years	62 (48.1%) female	hospitalized & non-hospitalized	March and November, 2020	Insomnia, respiratory symptoms (including pain and chest tightness), nasal congestion, fatigue, muscle and joint pain, and concentration difficulties	clinical diagnosis
Huang 2021	COVID Symptoms, Symptom Clusters, and Predictors for Becoming a Long-Hauler: Looking for Clarity in the Haze of the Pandemic	United States	Prospective cohort study	1407/653male(46%)754female(54%)		653male(46%)754female(54%)	non-hospitalized	Days 0-10 and 61+ after confirmation of COVID19	chest pain, dyspnea, anxiety, abdominal pain, cough, low back pain, and fatigue	Laboratory diagnosis
Mirfazeli 2021	Acute phase clinical manifestation of COVID-19 linking to long-COVID symptoms	Iran	Prospective cohort study	201/median age = 50 [range 28 -86], 58% male [n = 55]	median age 50 (range 28 -86)	58% male (n = 55)	52 non-hospitalized/149 hospitalized	9months（March 2019 to April 2020 ）	Easy fatigue, anxiety, breathlessness, headaches	Laboratory diagnosis & clinical diagnosis
Osmanov 2021	Risk factors for long covid in previously hospitalised children using the 1 ISARIC Global follow-up protocol: A prospective cohort study	Russia	Prospective cohort study	518 children/median age 10.4 years (IQR, 3-15.2; range, 2 days–18 years), 272 (52.2%) girls	median age 10.4 years (IQR, 3-15.2; range, 2 days–18 years)	272 (52.2%) female	rehabilitation discharged/Recovered	5months（April 2, 2020 and August 26, 2020）	fatigue, sleep disturbance and sensory problems	Laboratory diagnosis
Scherlinger 2021	Refining “long-COVID” by a prospective multimodal evaluation of patients with long-term symptoms related to SARS-CoV-2 infection	France	Prospective cohort study	30/median age 40 （IQR 35-54） and 18 (60%) were female	median age 40 （IQR 35-54)	18 (60%) were female	non-hospitalized	February to April 2020	Fatigue, muscle pain, chest compressions, anxiety, depression and PTSD	clinical diagnosis
Ziauddeen 2021	Characteristics of Long Covid: findings from a social media survey	United Kingdom	Cross-sectional studies	2550/median age 46.5(SD 11years)82.8% females	median age 46.5(SD 11years)	82.8% females	non-hospitalized	from November 7th to 14th 2020	exhaustion, chest pressure/tightness, shortness of breath and headache	Laboratory diagnosis & clinical diagnosis
Boscolo-Rizzo 2021	Long COVID In Adults at 12 Months After Mild-to-Moderate SARS-CoV-2 Infection	Italy	Prospective cohort study	354/median age 47 [18-76] years; 185 [60.9%] females	median age 47 (18-76) years	185 (60.9%)females	non-hospitalized	March 1 and March 31, 2020	felt tired, followed by smell or taste impairment,shortness of breath and muscle pain	Laboratory diagnosis
Miskowaik 2021	Cognitive impairments four months after COVID-19 hospital discharge: Pattern, severity and association with illness variables	Denmark	Prospective cohort study	29/mean (SD) 56.2 (10.6)/females (%) 12 (41)	mean (SD) 56.2 (10.6)	females (%) 12 (41)	rehabilitation discharged/Recovered	from patients who underwent cognitive testing from June to November 2020	Cognitive impairment including selective cognitive impairment and holistic cognitive impairment	Laboratory diagnosis & clinical diagnosis
Iqbal 2021	The COVID-19 Sequelae: A Cross-Sectional Evaluation of Post-recovery Symptoms and the Need for Rehabilitation of COVID-19 Survivors	Pakistan	Cross-sectional studies	158/mean age of the study sample was 32.10 ± 12.42 years (age range: 19-80 years). females (55.1%	mean age 32.10 ± 12.42 years (age range: 19-80 years)	55.1%females	rehabilitation discharged/Recovered	September 2020 to December 2020	fatigue,poor sleep quality, anxiety, and dyspnea	Laboratory diagnosis
Petersen 2020	Long COVID in the Faroe Islands: A Longitudinal Study Among Nonhospitalized Patients	Faroe Islands	Prospective cohort study	180/mean (SD, range) age was 39.9 years (19.4, 0-93), 54.4% female	mean (SD, range) age 39.9 years (19.4, 0-93)	54.4% female	hospitalized & non-hospitalized	22 April to 16 August 2020	Loss of smell Loss of taste Fatigue Headache	Laboratory diagnosis
Seeßle 2021	Persistent symptoms in adult patients one year after COVID-19: a prospective cohort study	Germany	Prospective cohort study	146/Age Median (IQR) 57 (50-63) /43（44.8%）male	Age Median (IQR) 57 (50-63)	43（44.8%）male	hospitalized & non-hospitalized	NA	reduced exercise capacity, fatigue, dyspnoea, concentration problems, problems finding words, and sleeping problems	Laboratory diagnosis & clinical diagnosis
Kayaaslan 2021	Post-COVID syndrome: A single-center questionnaire study on 1007 participants recovered from COVID-19	Turkey	Prospective cohort study	1007/mean age 45.0 ± 16.4 (18–88) and 39.9% were 50 years and older/54.4% were male	mean age 45.0 ± 16.4 (18–88) and 39.9% were 50 years and older	54.4%male	hospitalized & non-hospitalized	December 2020 and February 2021	Systemic symptoms include fatigue or easy fatigue, myalgia and weight loss. Respiratory symptoms such as dyspnoea. Neuropsychiatric symptoms such as poor concentration or memory and insomnia. Skin symptoms are hair loss.	Laboratory diagnosis & clinical diagnosis
Budhiraja 2021	Long Term Health Consequences of COVID-19 in Hospitalized Patients from North India: A follow up study of upto 12 months.	India	Prospective cohort study	990/ranged from 1-91 years/320 (32.3%) were female	ranged from 1-91 years	320 (32.3%) female	hospitalized	September 2020 to March 2021	fatigue, myalgia, neuro-psychiatric symptoms like depression, anxiety, “brain fog” and sleep disorder, and breathlessness	Laboratory diagnosis
Sudre 2020	Attributes and predictors of Long-COVID: analysis of COVID cases and their symptoms collected by the Covid Symptoms Study App	United States	Prospective cohort study	4182/28.5%male/median age 42 IQR32-53	median age 42 IQR32-53	28.5%male	non-hospitalized	between 24 March 2020 (UK) and 30 April 2020 (Sweden)until 02 September	Patterns of fatigue, headache and upper respiratory symptoms (shortness of breath, sore throat, persistent cough and loss of smell), and patterns of other multisystem symptoms, including persistent fever and gastrointestinal symptoms	Laboratory diagnosis
Add manually（from review）
Huang 2021	6-month consequences of COVID-19 in patients discharged from hospital: a cohort study	China	ambidirectional cohort study	1733 / median age of 57·0 (IQR 47·0–65·0) years 48% female	median age of 57·0 (IQR 47·0–65·0) years	48% female	hospitalized	January- May 2020	Fatigue or muscle weakness，Sleep difficulties，Hair loss，Smell disorder，Palpitations，Joint pain，Decreased appetite，Taste disorder，Dizziness，Diarrhoea or vomiting，Chest pain，Sore throat or difficult to swallow，Skin rash，Myalgia，Headache，Low grade fever，Dyspnoea	Laboratory diagnosis
Carvalho-Schneider 2020	Follow-up of adults with noncritical COVID-19 two months after symptom onset	France	Prospective cohort study	150 adults	(≥18 years) Mean age (SD): 49 ±15 years	56% female	hospitalized & non-hospitalized	March-June 2020		Laboratory diagnosis
Xiong 2021	Clinical sequelae of COVID-19 survivors in Wuhan, China: a single-centre longitudinal study	China	Retrospective cohort study	538 survivors	the median (interquartile range) age was 52.0 (41.0–62.0) years	293, 54.5% female	rehabilitation discharged/Recovered	NA	Cardiovascular-related symptoms General symptoms (arthralgia, chills, dizziness, fatigue, limb oedema, myalgia, sweating) Hair loss Psychosocial symptoms Pulmonary dysfunction	clinical diagnosis
Townsend 2020	Persistent Poor Health PostCOVID-19 Is Not Associated with Respiratory Complications or Initial Disease Severity	Ireland	Cross-sectional studies	153 individuals	(Admitted, non-ICU N = 55) Age - 56.4 years (15.5) 47.3% female (Admitted, ICU N = 19) Age - 54.5 years (11.6) 26.3% female (Non-admitted, N = 79) Age - 40.2 years (11.4)	72.2% female	hospitalized & non-hospitalized	March – May 2020	Fatigue ，Not feeling back to full health，Not returning to work	Laboratory diagnosis
