# Supplementary material for: Prevalence and duration of common symptoms in people with long COVID: a systematic review and meta-analysis
Source: J Glob Health. 2025 Oct 17;15:04282. doi: 10.7189/jogh.15.04282 (PMC12532441; doi:10.7189/jogh.15.04282)
Supplement: Online Supplementary Document [file jogh-15-04282-s001.zip › jogh-15-04282-s005.xlsx]

## Sheet: 工作表1
	Selection				Comparability		Outcome			Total Þ	Risk/Bias level
Cohort studies
Study ID	NOS1	NOS2	NOS3	NOS4	NOS5	NOS6	NOS7	NOS8	NOS9
Augustin 2021	Þ				Þ		Þ	Þ		2025-04-09	Low
Boscolo-Rizzo 2021	Þ		Þ	Þ	Þ		Þ	Þ	Þ	2025-07-09	high
Huang 2021	Þ		Þ	Þ	Þ		Þ	Þ		2025-06-09	high
Mirfazeli 2021	Þ		Þ				Þ	Þ		2025-04-09	low
Osmanov 2021	Þ		Þ			Þ	Þ	Þ	Þ	2025-06-09	high
Scherlinger 2021	Þ		Þ			Þ	Þ	Þ	Þ	2025-06-09	high
Boscolo-Rizzo 2021	Þ		Þ	Þ	Þ		Þ	Þ	Þ	2025-07-09	high
Miskowaik 2021	Þ		Þ		Þ	Þ	Þ	Þ	Þ	2025-07-09	high
Petersen 2020	Þ		Þ		Þ			Þ	Þ	2025-05-09	high
Seeßle 2021	Þ		Þ			Þ		Þ	Þ	2025-05-09	high
Kayaaslan 2021	Þ		Þ			Þ			Þ	2025-04-09	Low
Budhiraja 2021	Þ		Þ			Þ		Þ	Þ	2025-05-09	high
Huang 2021	Þ		Þ		Þ	Þ		Þ	Þ	2025-06-09	high
Carvalho-Schneider 2020	Þ		Þ		Þ		Þ	Þ	Þ	2025-06-09	high
Xiong 2021	Þ		Þ		Þ			Þ	Þ	2025-05-09	high
Cross sectional studies
Study ID	NOS1	NOS2	NOS3	NOS4	NOS5	NOS6	NOS7	NOS8
Buonsenso 2021	Þ	Þ		Þ			Þ	Þ		2025-05-08	high
Ziauddeen 2021	Þ	Þ		Þ	Þ	Þ		Þ		2025-06-08	high
Townsend 2020	Þ			Þ	Þ	Þ	Þ	Þ		2025-06-08	high
Iqbal 2021	Þ	Þ		Þ					Þ	2025-04-08	low
